# Supplementary material for: Fish Consumption and Colorectal Cancer Risk: Meta-Analysis of Prospective Epidemiological Studies and Review of Evidence from Animal Studies
Source: Cancers (Basel). 2022 Jan 27;14(3):640. doi: 10.3390/cancers14030640 (PMC8833371; doi:10.3390/cancers14030640)
Supplement: Supplementary file 1 [file cancers-14-00640-s001.zip]

Archive with 1 entries (1 files):
- cancers-1537155-supplementary.pdf
